# Supplementary material for: Computational Optimization of Image-Based Reinforcement Learning for Robotics
Source: Sensors (Basel). 2022 Sep 28;22(19):7382. doi: 10.3390/s22197382 (PMC9571553; doi:10.3390/s22197382)
Supplement: Supplementary file 1 [file sensors-22-07382-s001.zip]

Archive with 6 entries (6 files):
- closed_loop_1.mp4
- closed_loop_2.mp4
- novel_objects_1_x2.mp4
- novel_objects_2_x2.mp4
- toy_objects_1_x2.mp4
- toy_objects_2_x2.mp4
